# Supplementary material for: Deletion of the primase-polymerases encoding gene, located in a mobile element in Thermus thermophilus HB27, leads to loss of function mutation of addAB genes
Source: Front Microbiol. 2022 Dec 1;13:1005862. doi: 10.3389/fmicb.2022.1005862 (PMC9751324; doi:10.3389/fmicb.2022.1005862)
Supplement: Supplementary file 2 [file Table_1.XLSX]

## Sheet: Hoja1
Deleted	Description	Protein		Gene name
positions
617578	Putative fructokinase		307 AA	TT_C0630	Deletion from 1 to Pro24
	CrtC domain-containing protein	AttH	335 AA	TT_C0631
	DUF4388 domain-containing protein		197 AA	TT_C0632
	Two-component response regulator		322 AA	TT_C0633
	Succinate-semialdehyde dehydrogenase	GabD	475 AA	TT_C0634
	Hypothetical conserved protein		165 AA	TT_C0635
	Exopolyphosphatase	Ppx	509 AA	TT_C0636
	ATP-polyphosphate phosphotransferase[...]	Ppk1	608 AA	TT_C0637
	ATP-dependent helicase/deoxyribonuclease subunit A	AddA	857 AA	TT_C0638
	ATP-dependent helicase/deoxyribonuclease subunit B	AddB	737 AA	TT_C0639
	Hypothetical conserved protein		204 AA	TT_C0640
631463	Hypothetical protein		180 AA	TT_C0641	Deletion Phe159-end
