# Supplementary material for: Deletion of the primase-polymerases encoding gene, located in a mobile element in Thermus thermophilus HB27, leads to loss of function mutation of addAB genes
Source: Front Microbiol. 2022 Dec 1;13:1005862. doi: 10.3389/fmicb.2022.1005862 (PMC9751324; doi:10.3389/fmicb.2022.1005862)
Supplement: Supplementary file 3 [file Table_2.XLSX]

## Sheet: pD2Bueno
Position	change	ppol::Kn_R1	ppol::Kn_R4	ppol::Kn	gene name	aa change	description
Chromosome
74709	A_G	1	0	0	livF	Tyr226-Cys	Branched amino acid transport
107372	G_GGGTTTTTCTGGGCTTGCCTCCCTGCGAAGGAAGCCTCGCTTGCCCATCAGGAGAGAGATATACACCCGTCCTCCTGACCTTTGCAAGGCAAGCCC	1	0	0	intergene	50 bp upstream	2-phosphoglycerate kinase, 50 bp tRNA-Cys
159428	A_G	1	0	0	intergene	82 bp upstream	TT_C0176 Hypothetical protein
159474	G_A	0	1	0	intergene	35 bp upstream	TT_C0176 Hypothetical protein
165204	T_C	0	0	1	TT_C0183	Val122-Ala	Translation initiation factor IF-3
177861	C_T	1	0	0	hflX	Leu110-silent	GTP-binding protein Hflx
237072	C_T	0	1	0	TT_C0249	Tyr27-silent	Trigger factor		peptidyl-prolyl cis-trans isomerase
271419	A_G	0	0	1	TT_C0282	Phe560-Ser	Asparagine synthetase
313539	T_C	0	1	0	TT_C0328	Thr217-Ala	Glucose-binding protein
322091	G_A	0	1	0	intergene	22 pb upstream	LivH branched aas transport
543168	G_A	0	1	0	TT_C0556	Leu236-Phe	CC-adding tRNA nucleotidyltransferase
549107	A_G	0	0	1	TT_C0563	Leu367-Pro	Na(+)/H(+) antiporter
555169	AG_A	0	1	0	TT_C0569	Leu12-FS	Pyruvate dehydrogenase E1 component subunit alpha
556029	G_A	0	1	0	TT_C0571	Arg65 - silent	Probable transposase
559626	GAAGGTGAAC_G	1	0	0	TT_C0575	Phe69-Phe71 in-frame deletion	Probable transposase
595772	C_T	1	0	0	TT_C0613	Arg35-silent	Sugar ABC transporter, permease protein
617586	A_T	0	1	0	attH	Leu3-silent	AttH
627140	GC_G	1	1	1	TT_C0638	Ala311-frameshift	AddA
640002	C_G	0	0	1	intergene	127 upstream	TT_C0650 Transmembrane protein
643008	A_G	1	1	1	TT_C0654	Leu39-silent	Part of Primpol operon
733387	T_C	1	0	0	TT_C0748	Glu222-Ala	L-lactate dehydrogenase
843404	TG_T	0	1	0	TT_C0867	Val72 FS	3-isopropylmalate dehydrogenase
931163	T_C	0	1	0	TT_C0952	Leu126-Pro	Protease Do
934940	CCAGA_C	0	1	0	TT_C0956	Val387-frameshift	SerinProtease
935187	TG_T	1	0	0	TT_C0956	Gln306-frameshift	SerinProtease
935563	G_T	0	0	1	TT_C0956	Leu181-Met	SerinProtease
962928	A_G	0	0	1	TT_C0978	Gly6-silent	Citrate sintase
1162010	G_A	0	0	1	TT_C1198	Trp311-STOP	Putative pullulanase
1180736	G_A	0	0	1	intergene	29 bp upstream	TT_C1217 Uncharacterized protein
1218025	T_C	1	0	0	TT_C1264	Val247-Ala	Iron(III)-binding protein
1226712	A_G	0	0	1	TT_C1273	Thr81-Arg	Xaa-Pro aminopeptidase
1250555	G_A	1	0	0	TT_C1296	Gly108-Asp	5-methylcytosine-specific restriction enzyme A
1259048	C_T	0	1	0	TT_C1311	Met19-Ile	50S ribosomal protein L22
1263731	G_A	0	1	0	TT_C1323	Arg68-TRP	30S ribosomal protein S5
1273983	CG_C	0	0	1	TT_C1339	Arg451-frameshift	Na(+)-linked D-alanine glycine perm...
1274829	T_C	1	0	0	TT_C1339	Asn169-Ser	Na(+)-linked D-alanine glycine perm...
1277294	T_C	0	1	0	TT_C1342	Ile138-Thr	Putative divalent heavy-metal cations transporter
1277360	G_A	0	0	1	TT_C1342	Arg160-Gln	Putative divalent heavy-metal cations transporter
1289439	A_G	0	1	0	TT_C1355	Tyr359-Cys	Guanosine-3',5'-bis(Diphosphate) 3'-pyrophosphohydrolase
1346069	A_G	0	0	1	TT_C1422	Arg324-silent	Transporter
1420212	G_GC	1	1	0	TT_C1495	Arg187-framshift	Uncharacterized protein
1425638	T_C	0	0	1	TT_C1499	Leu419-Pro	Uncharacterized protein
1457180	C_T	1	0	0	intergene	12 bp upstream	S-layer protein A
1457198	A_G	1	1	0	intergene	30 bp upstream	S-layer protein A
1457268	A_C	1	1	0	intergene	100 bp upstream	S-layer protein A
1457297	G_C	1	1	0	intergene	129 bp upstream	S-layer protein A
1457304	A_G	1	1	0	intergene	136 bp upstream	S-layer protein A
1457330	G_A	1	0	0	intergene	162 bp upstream	S-layer protein A
1473727	T_C	0	0	1	TT_C1552	Met195-Val	Acyl-CoA dehydrogenase
1477803	AC_A	0	1	0	TT_C1556	Ala72-frameshift	BrkB Virulence factor
1486869	CGAGGCGGGCTGA_GGGGGGGGGGGGG	0	1	0	TT_C1566	270GluAlaGly-GlyGlyGly+extension	BrkB Virulence factor
1516530	G_A	1	0	0	TT_C1601	Val190-Ile	Uncharacterized protein			YcxB family
1601337	A_G	1	0	0	TT_C1684	Val57-Ala	Uncharacterized protein
1724007	A_G	1	0	0	TT_C1815	Thr35-Ala	2-C-methyl-D-erythritol 4-phosphate...
1724408	G_T	0	0	1	TT_C1815	Glu168-Asp	2-C-methyl-D-erythritol 4-phosphate...
1855434	AG_A	1	0	0	hrcA	Leu135-framshift	Heat inducible transcript repressor
pTT27
Position	change	ppol::Kn_R1	ppol::Kn_R4	ppol::Kn	gene_name
26494	G_A	1	0	0	TT_P0029	Ala239-silent	Hypothetical protein
36491	GC_G	1	0	0	intergene	18 bp upstream	TT_P0040 Putative sugar transport
60191	T_C	1	0	0	TT_P0066	Val288-Ala	Phytoene dehydrogenase
97049	CG_C	0	1	0	TT_P0105	Leu233-frameshift	Hypothetical protein
150966	C_T	0	0	1	TT_P0147	Arg365-Trp	Hypothetical protein
152967	C_T	0	1	0	intergene	519 bp downstream	TT_P0147 Hypothetical protein
173173	G_A	0	0	1	TT_P0173	Leu238-Phe	Hypothetical protein
