# Supplementary material for: Deletion of the primase-polymerases encoding gene, located in a mobile element in Thermus thermophilus HB27, leads to loss of function mutation of addAB genes
Source: Front Microbiol. 2022 Dec 1;13:1005862. doi: 10.3389/fmicb.2022.1005862 (PMC9751324; doi:10.3389/fmicb.2022.1005862)
Supplement: Supplementary file 4 [file Table_3.XLSX]

## Sheet: Variants
Position	change	ppol::Kn	ppol::lox72	ppol_cat	ppol_comp	addAB::Kn	gene name	aa change	Description
Chromosome
127408	T_C	0	1	0	1	0	TT_C0144	Val264-Ala	NADP-dependent malic enzyme
159474	G_A	0	0	1	0	0	intergene TT_C0176	36 bp upstream	Hypothetical protein
164780	GTGA_G	0	1	0	1	0	intergene TT_C0182	85 bp upstream	EnoylCoA Hydratase-IF3
165204	T_C	1	0	0	0	0	TT_C0183	Val122-Ala	Translation initiation factor IF-3
221416	C_G	0	1	0	1	0	TT_C0233	Ala231-Gly	Probable peptidyl-prolyl cis-trans isomerase
237072	C_T	0	0	1	0	0	TT_C0249	Tyr27-silent	Trigger factor		peptidyl-prolyl cis-trans isomerase
271419	A_G	1	0	0	0	0	TT_C0282	Phe560-Ser	Asparagine synthetase
313539	T_C	0	0	1	0	0	TT_C0328	Thr217-Ala	Glucose-binding protein
331941	T_C	0	0	0	0	1	TT_C0345	Asn199-Asp	SecD Multifunctional fusion protein
386509	G_GA	0	1	0	1	0	TT_C0398	Thr137-frameshift	Transcriptional repressor
386791	G_A	0	0	1	0	0	TT_C0398	Ser43-Leu	Transcriptional repressor
549107	A_G	1	0	0	0	0	TT_C0563	Leu367-Pro	Na(+)/H(+) antiporter
550092	GA_G	0	0	1	0	0	TT_C0563	Phe38-frameshift	Na(+)/H(+) antiporter
552670	A_G	0	0	1	0	0	TT_C0567	Leu151-Ser	AT-rich DNA-binding protein from Thermus thermophilus
617586	A_T	0	0	1	0	1	attH	Leu3-silent	Homoserine kinase
627140	GC_G	1	0	1	0	0	TT_C0638	Ala311-frameshift	AddA
643008	A_G	1	0	0	0	0	TT_C0654	Leu39-silent	ICETh2 hypothetical protein
643317	C_T	0	0	0	1	0	TT_C0655	Asp46-silent	ICETh2 hypothetical protein
643569	ACTTTGACGAC_CATTTGCACGC	0	0	1	0	0	TT_C0656	Asp70Asp72-Ala70-Ala72	Ppol catalytic mutation
644630	C_T	0	0	0	1	0	TT_C0657	Ala130Val	ICETh2 hypothetical protein
662547	A_G	0	0	0	0	1	czrB	Leu123-Pro	CDF family cation diffusion facilitator
678946	A_G	0	1	0	1	0	mgtE	Val100-Ala	Magnesium transporter MgtE
709913	A_G	0	0	1	0	0	ftsZ	Asp282-Gly	FtsZ
744125	T_TC	0	0	0	0	1	TT_C0763	Glu277-frameshift	Putative hydrolase
754057	TC_T	0	1	0	1	0	TT_C0774	Phe394-frameshift	Polyribonucleotide nucleotidyltransferase
810130	A_G	0	1	0	1	0	ftsI	Tyr31-Cys	FtsI
835030	G_A	0	0	0	0	1	intergene TT_C0858	86 bp upstream	Upstream PilA
883576	T_C	0	1	0	1	0	TT_C0902	Leu442-Pro	RecG
918536	T_TC	0	1	0	1	0	TT_C0938	Arg212-frameshift	Probable ATP transporter, ATP-binding protein
934940	CCAGA_C	0	0	0	0	1	TT_C0956	Val387-frameshift	Protease Do
935563	G_T	1	0	0	0	0	TT_C0956	Leu181-Met	Protease Do
962928	A_G	1	0	0	0	0	TT_C0978	Gly6-silent	Citrate sintase
1067095	G_GA	0	0	0	0	1	TT_C1099	Glu319-frameshift	Long-chain-fatty-acid-CoA ligase
1078416	C_T	0	1	0	1	0	intergene TT_C1106	39 bp upstream	DnaB
1108715	A_G	0	0	0	0	1	TT_C1139	Thr5-Ala	Histidine kinase
1117759	G_T	0	1	0	1	0	TT_C1151	Glu58-Asp	Uncharacterized protein
1150722	T_TC	0	1	0	1	0	TT_C1184	Thr226-frameshift	Phosphoribosyl pyrophosphate synthase
1157673	A_G	0	1	0	1	0	marC	Val179-Ala	Efflux pump
1162010	G_A	1	0	0	0	0	TT_C1198	Glu310-Lys	Putative pullulanase
1180736	G_A	1	0	0	0	0	intergene TT_C1217	33 bp upstream	Curli production assembly/transport component CsgG
1204846	C_T	0	0	0	0	1	TT_C1245	Phe93-silent	Uncharacterized protein
1226712	A_G	1	0	0	0		TT_C1273	Thr82-Ala	Xaa-Pro aminopeptidase
1236434	GC_G	0	1	0	1	0	TT_C1282	Arg496-frameshift	MutS2
1259048	C_T	0	0	1	0	1	TT_C1311	Met19-Ile	30S ribosomal protein S5
1263731	G_A	0	0	1	0	1	TT_C1323	Arg68-TRP	rplIV_50S ribosomal protein L22
1273983	CG_C	1	0	0	0	0	TT_C1339	Arg451-frameshift	Na(+)-linked D-alanine glycine perm...
1277221	A_G	0	1	0	1	0	TT_C1342	Thr114-Ala	Putative divalent heavy-metal cations transporter
1277294	T_C	0	0	1	0	1	TT_C1342	Ile138-Thr	Putative divalent heavy-metal cations transporter
1277360	G_A	1	0	0	0	0	TT_C1342	Arg160-Gln	Putative divalent heavy-metal cations transporter
1279774	C_A	0	1	0	1	0	TT_C1346	Gly419-Glu	SWIM-type domain-containing protein
1346069	A_G	1	0	0	0	0	TT_C1422	Arg324-silent	Transporter
1399039	G_A	0	0	0	0	1	TT_C1476	Arg96-His	Sugar ABC transporter
1402554	C_T	0	1	0	1	0	TT_C1480	Ala586-Thr	Uncharacterized protein
1416628	C_CG	0	0	1	0	0	TT_C1491	Glu134-frameshift	TrpD anthranilate phosphoribosyltransferase
1477803	AC_A	0	1	1	1	0	TT_C1495	Thr73-frameshift	Uncharacterized protein
1425638	T_C	1	0	0	0	0	TT_C1499	Leu419-Pro	Uncharacterized protein
1473727	T_C	1	0	0	0	0	TT_C1552	Met195-Leu	Acyl-CoA dehydrogenase
1477803	AC_A	0	0	1	0	0	TT_C1556	Thr73-frameshift	Uncharacterized protein
1553670	C_T	0	1	0	1	0	TT_C1632	29 bp upstream	Fosmidomycin resistance protein
1595239	G_A	0	0	0	1	0	TT_C1680	Thr157-silent	Uncharacterized protein
1661919	C_T	0	1	0	1	0	TT_C1750	Pro442-Leu	Methyltransferase
1724408	G_T	1	0	0	0	0	TT_C1815	Glu168-Asp	2-C-methyl-D-erythritol 4-phosphate...
1740637	G_A	0	1	1	1	0	TT_C1832	Arg102-Trp	Uncharacterized protein
1842616	GC_G	0	0	0	0	1	topA	Ala763-frameshift	Toposisomerase I
1855344	CGGAG_C	0	1	0	1	0	hrcA	Arg165-frameshift	Heat-inducible transcription repressor HrcA
1878504	G_A	0	0	0	0	1	TT_C1973	Pro5-His	Cbs domain protein
pTT27
5497	A_G	0	0		1	0	TT_P0007	Asp64-Gly	Nickel/cobalt efflux system
47519	G_GC	1	1	1	1	1	TT_P0051	Gly31-frameshift	YceI domain-containing protein
101245	T_C	0	0	0	0	1	TT_P0109	Lys161-Arg	Uncharacterized protein
131988	AC_A	0	0	0	0	1	intergene	249 from ATG	CRISPR-associated helicase, Cas3 family
150966	C_T	1	0	0	0	0	TT_P0147	Arg365-Trp	Uncharacterized protein
152967	C_T	0	1	0	0	0	intergene TT_P0147	520 bp downstream	Uncharacterized protein
173173	G_A	1	0	0	0	0	TT_P0173	Leu238-Phe	Cytochrome c
208160	GCTTCTCCTGA_CCTTGACCTCG	0	1	0	0	0	TT_P0210	AspGlnGluLysLeu- AspGluValLysVal	Transposase
216571	G_A	0	0	1	1	0	TT_P0219	Ala109-Thr	Sugar transporter
