# Supplementary material for: Deletion of the primase-polymerases encoding gene, located in a mobile element in Thermus thermophilus HB27, leads to loss of function mutation of addAB genes
Source: Front Microbiol. 2022 Dec 1;13:1005862. doi: 10.3389/fmicb.2022.1005862 (PMC9751324; doi:10.3389/fmicb.2022.1005862)
Supplement: Supplementary file 5 [file Table_4.XLSX]

## Sheet: Hoja2
	AddA (TT_C0638) vs Thermus				AddB (TT_C0639) vs Thermus				Ppol (TT_C0656) vs Thermus				RpoB (TT_C1461) vs Thermus
	Organism	Score	number of hits		Organism	Score	number of hits		Organism	Score	number of hits		Organism	Score	Number of Hits
	Thermaceae		152		Thermaceae		173		Thermaceae		147		Thermaceae		288
	.Thermus		1		.Thermus		1		.Thermus		3		.Thermus		2
	..Thermus thermophilus	1230	41		..Thermus thermophilus	1097	41		..Thermus thermophilus	478	45		..Thermus thermophilus	2180	63
	..Thermus thermophilus HB27	1230	1		..Thermus thermophilus HB27	1097	1		..Thermus thermophilus HB27	478	1		..Thermus thermophilus HB27	2180	3
	..Thermus thermophilus HB8	1226	1		..Thermus thermophilus JL-18	1068	1		..Thermus aquaticus	321	1		..Thermus thermophilus JL-18	2180	1
	..Thermus thermophilus JL-18	1213	1		..Thermus thermophilus HB8	1066	1		..Thermus aquaticus Y51MC23	321	1		..Thermus thermophilus HB8	2178	95
	..Thermus parvatiensis	1182	2		..Thermus parvatiensis	1031	2		..Thermus oshimai	320	2		..Thermus sp.	2178	1
	..Thermus thermophilus SG0.5JP17-16	1172	1	Not addB	..Thermus brockianus	739	4		..Thermus oshimai JL-2	320	2		..Thermus thermophilus SG0.5JP17-16	2176	1
	..Thermus arciformis	862	2		..Thermus sp. SYSU G00506	736	1		..Thermus antranikianii	317	3		..Thermus parvatiensis	2162	2
	..Thermus sp. SYSU G00506	853	1		..Thermus sp. 2.9	733	2	Not addA	..Thermus scotoductus	313	64		..Thermus composti	2096	2
	..Thermus caliditerrae	837	2		..Thermus tengchongensis	724	6		..Thermus thermophilus SG0.5JP17-16	308	1		..Thermus arciformis	2087	2
	..Thermus aquaticus	837	3		..Thermus sp. CCB_US3_UF1	721	1		..Thermus arciformis	296	4		..Thermus sp. SYSU G00506	2078	1
	..Thermus aquaticus Y51MC23	837	1		..Thermus sp.	720	1		..Thermus sp. NEB1569	291	4		..Thermus sp. 2.9	2078	2
	..Thermus sp. NMX2.A1	836	2		..Thermus caldilimi	716	1	Not addA	..Thermus scotoductus SA-01	285	2		..Thermus oshimai	2078	2
	..Thermus scotoductus	836	60		..Thermus scotoductus	712	76		..Thermus brockianus	282	2		..Thermus oshimai JL-2	2077	1
	..Thermus sp. SYSU G00388	832	1		..Thermus arciformis	712	3		..Thermus amyloliquefaciens	280	1		..Thermus aquaticus	2073	30
	..Thermus igniterrae	831	1		..Thermus thermamylovorans	709	2		..Thermus thermamylovorans	259	2		..Thermus aquaticus Y51MC23	2073	1
	..Thermus brockianus	831	4		..Thermus caliditerrae	708	2		..Thermus caliditerrae	254	2		..Thermus tengchongensis	2072	6
	..Thermus tengchongensis	824	5		..Thermus brevis	708	2		..Thermus tengchongensis	253	1		..Thermus scotoductus	2069	44
	..Thermus thermamylovorans	822	2		..Thermus sp. SYSU G00608	703	1		..Thermus sp. NMX2.A1	254	2		..Thermus sp. SYSU G00388	2068	1
	..Thermus sp. NEB1569	821	2		..Thermus sp. NMX2.A1	702	2		..Thermus filiformis	250	1		..Thermus amyloliquefaciens	2068	1
	..Thermus amyloliquefaciens	820	1		..Thermus scotoductus SA-01	702	1		..Thermus sp. SYSU G00506	38.5	1		..Thermus sp. NMX2.A1	2067	2
	..Thermus scotoductus SA-01	813	1		..Thermus antranikianii	701	2		..Thermus sp. 2.9	38.1	2		..Thermus antranikianii	2067	2
	..Thermus sp. CCB_US3_UF1	811	2		..Thermus caldifontis	701	1		.Thermus	95.5	3		..Thermus brockianus	2066	4
	..Thermus tenuipuniceus	809	1		..Thermus sp. SYSU G00388	693	1						..Thermus caliditerrae	2065	2
	..Thermus sp. SYSU G00630	802	1		..Thermus sp. SYSU G00630	687	1		Not present in AddA, B list				..Thermus igniterrae	2064	1
	..Thermus sp. SYSU G00608	797	1		..Thermus sp. NEB1569	680	2		..Thermus thermophilus JL-18				..Thermus tenuipuniceus	2063	1
	..Thermus antranikianii	797	2		..Thermus aquaticus	400	3		..Thermus thermophilus HB8				..Thermus brevis	2063	2
	..Thermus caldifontis	790	1		..Thermus aquaticus Y51MC23	400	1		..Thermus parvatiensis				..Thermus sp. SYSU G00630	2063	1
	..Thermus composti	764	2		..Thermus amyloliquefaciens	397	1		..Thermus caldilimi				..Thermus scotoductus SA-01	2062	1
	..Thermus sediminis	756	1		..Thermus igniterrae	394	1		..Thermus brevis				..Thermus caldilimi	2061	1
	..Thermus oshimai	716	2		..Thermus tenuipuniceus	384	1		..Thermus sp. SYSU G00608				..Thermus sp. CCB_US3_UF1	2061	2
	..Thermus oshimai JL-2	701	1		..Thermus sediminis	384	1		..Thermus sp. SYSU G00388				..Thermus islandicus	2058	1	Not addA,B
	..Thermus brevis	642	1		..Thermus composti	360	2		..Thermus sp. SYSU G00630				..Thermus sp. SYSU G00608	2058	1
	..Thermus filiformis	406	1		..Thermus oshimai	339	2		..Thermus caldifontis				..Thermus caldifontis	2054	1
	.Thermus	841	1		..Thermus oshimai JL-2	339	1		..Thermus igniterrae				..Thermus thermamylovorans	2041	2
					..Thermus filiformis	179	1		..Thermus tenuipuniceus				..Thermus sediminis	2041	1
					.Thermus	735	1		..Thermus sediminis				..Thermus filiformis	1976	2
									..Thermus composti				.Thermus	2071	2

## Sheet: Corregidos
	AddA (TT_C0638) vs Thermus				AddB (TT_C0639) vs Thermus				Ppol (TT_C0656) vs Thermus				RpoB (TT_C1461) vs Thermus
	Organism	Score	number of hits		Organism	Score	number of hits		Organism	Score	number of hits		Organism	Score	Number of Hits
	..Thermus thermophilus	1230	1		..Thermus thermophilus	1097	1		..Thermus thermophilus	478	1		..Thermus thermophilus	2180	1
	..Thermus thermophilus HB27	1230	1		..Thermus thermophilus HB27	1097	1		..Thermus thermophilus HB27	478	1		..Thermus thermophilus HB27	2180	1
	..Thermus thermophilus HB8	1226	1		..Thermus thermophilus JL-18	1068	1		..Thermus aquaticus	321	1		..Thermus thermophilus JL-18	2180	1
	..Thermus thermophilus JL-18	1213	1		..Thermus thermophilus HB8	1066	1		..Thermus aquaticus Y51MC23	321	1		..Thermus thermophilus HB8	2178	1
	..Thermus parvatiensis	1182	1		..Thermus parvatiensis	1031	1		..Thermus oshimai	320	1		..Thermus sp.	2178	1
	..Thermus thermophilus SG0.5JP17-16	1172	1		..Thermus brockianus	739	1		..Thermus oshimai JL-2	320	1		..Thermus thermophilus SG0.5JP17-16	2176	1
	..Thermus arciformis	862	1		..Thermus sp. SYSU G00506	736	1		..Thermus antranikianii	317	1		..Thermus parvatiensis	2162	1
	..Thermus sp. SYSU G00506	853	1	Not addB	..Thermus sp. 2.9	733	1		..Thermus scotoductus	313	1		..Thermus composti	2096	1
	..Thermus caliditerrae	837	1		..Thermus tengchongensis	724	1		..Thermus thermophilus SG0.5JP17-16	308	1		..Thermus arciformis	2087	1
	..Thermus aquaticus	837	1		..Thermus sp. CCB_US3_UF1	721	1	Not addA	..Thermus arciformis	296	1		..Thermus sp. SYSU G00506	2078	1
	..Thermus aquaticus Y51MC23	837	1		..Thermus sp.	720	1		..Thermus sp. NEB1569	291	1		..Thermus sp. 2.9	2078	1
	..Thermus sp. NMX2.A1	836	1		..Thermus caldilimi	716	1		..Thermus scotoductus SA-01	285	1		..Thermus oshimai	2078	1
	..Thermus scotoductus	836	1		..Thermus scotoductus	712	1		..Thermus brockianus	282	1		..Thermus oshimai JL-2	2077	1
	..Thermus sp. SYSU G00388	832	1		..Thermus arciformis	712	1	Not addA	..Thermus amyloliquefaciens	280	1		..Thermus aquaticus	2073	1
	..Thermus igniterrae	831	1		..Thermus thermamylovorans	709	1		..Thermus thermamylovorans	259	1		..Thermus aquaticus Y51MC23	2073	1
	..Thermus brockianus	831	1		..Thermus caliditerrae	708	1		..Thermus caliditerrae	254	1		..Thermus tengchongensis	2072	1
	..Thermus tengchongensis	824	1		..Thermus brevis	708	1		..Thermus tengchongensis	253	1		..Thermus scotoductus	2069	1
	..Thermus thermamylovorans	822	1		..Thermus sp. SYSU G00608	703	1		..Thermus sp. NMX2.A1	254	1		..Thermus sp. SYSU G00388	2068	1
	..Thermus sp. NEB1569	821	1		..Thermus sp. NMX2.A1	702	1		..Thermus filiformis	250	1		..Thermus amyloliquefaciens	2068	1
	..Thermus amyloliquefaciens	820	1		..Thermus scotoductus SA-01	702	1		..Thermus sp. SYSU G00506	38.5	1		..Thermus sp. NMX2.A1	2067	1
	..Thermus scotoductus SA-01	813	1		..Thermus antranikianii	701	1		..Thermus sp. 2.9	38.1	1		..Thermus antranikianii	2067	1
	..Thermus sp. CCB_US3_UF1	811	1		..Thermus caldifontis	701	1		Total		21		..Thermus brockianus	2066	1
	..Thermus tenuipuniceus	809	1		..Thermus sp. SYSU G00388	693	1						..Thermus caliditerrae	2065	1
	..Thermus sp. SYSU G00630	802	1		..Thermus sp. SYSU G00630	687	1		Not present in AddA, B list				..Thermus igniterrae	2064	1
	..Thermus sp. SYSU G00608	797	1		..Thermus sp. NEB1569	680	1		..Thermus thermophilus JL-18		1		..Thermus tenuipuniceus	2063	1
	..Thermus antranikianii	797	1		..Thermus aquaticus	400	1		..Thermus thermophilus HB8		1		..Thermus brevis	2063	1
	..Thermus caldifontis	790	1		..Thermus aquaticus Y51MC23	400	1		..Thermus parvatiensis		1		..Thermus sp. SYSU G00630	2063	1
	..Thermus composti	764	1		..Thermus amyloliquefaciens	397	1		..Thermus caldilimi		1		..Thermus scotoductus SA-01	2062	1
	..Thermus sediminis	756	1		..Thermus igniterrae	394	1		..Thermus brevis		1		..Thermus caldilimi	2061	1
	..Thermus oshimai	716	1		..Thermus tenuipuniceus	384	1		..Thermus sp. SYSU G00608		1		..Thermus sp. CCB_US3_UF1	2061	1
	..Thermus oshimai JL-2	701	1		..Thermus sediminis	384	1		..Thermus sp. SYSU G00388		1		..Thermus islandicus	2058	1
	..Thermus brevis	642	1		..Thermus composti	360	1		..Thermus sp. SYSU G00630		1		..Thermus sp. SYSU G00608	2058	1
	..Thermus filiformis	406	1		..Thermus oshimai	339	1		..Thermus caldifontis		1		..Thermus caldifontis	2054	1
	Total		33		..Thermus oshimai JL-2	339	1		..Thermus igniterrae		1		..Thermus thermamylovorans	2041	1
					..Thermus filiformis	179	1		..Thermus tenuipuniceus		1		..Thermus sediminis	2041	1
					Total		34		..Thermus sediminis		1		..Thermus filiformis	1976	1
									..Thermus composti		1		Total		36
									Total		13
